# Supplementary material for: Effectiveness of Dry Needling of Myofascial Trigger Points in the Triceps Surae Muscles: Systematic Review
Source: Healthcare (Basel). 2022 Sep 24;10(10):1862. doi: 10.3390/healthcare10101862 (PMC9602116; doi:10.3390/healthcare10101862)
Supplement: Supplementary file 1 [file healthcare-10-01862-s001.zip]

Archive with 2 entries (2 files):
- List S1.pdf
- Table S1.pdf
